# Supplementary material for: Graph-facilitated resonant mode counting in stochastic interaction networks
Source: J R Soc Interface. 2017 Dec 6;14(137):20170447. doi: 10.1098/rsif.2017.0447 (PMC5746565; doi:10.1098/rsif.2017.0447)
Supplement: This is a Sage module which calculates phase diagrams using Sturm chains [file rsif20170447supp1.zip]

Archive with 1 entries (1 files):
- rsif20170447supp1.sage
