# Supplementary material for: Graph-facilitated resonant mode counting in stochastic interaction networks
Source: J R Soc Interface. 2017 Dec 6;14(137):20170447. doi: 10.1098/rsif.2017.0447 (PMC5746565; doi:10.1098/rsif.2017.0447)
Supplement: This is a Sage module which calculates phase diagrams using Sturm chains [file rsif20170447supp1.zip › rsif20170447supp1.sage]

# A SAGE module for the Sturm Chain/Graph Theoretic method for finding resonances
# Author: Michael Adamer
# Email: adamer@maths.ox.ac.uk
# Version = 1.0

# Requires: numpy, networkx, time, itertools, qepcad (a SAGE package, optional)
# Functions comb, Coefficients, Sturm, SturmDiagram, PhaseDiagram, Sturm2Phase,
#           Sigma, SigmaArray, ParamTest
# Examples: Brusselator, Autocatalytic networks k=3, k=4 (as described in [Dauxois et al, PRE, 036112, 2009])

# The functions from this file can be imported into other scripts with the syntax:
# import os
# os.system('sage --preparse SturmGraph.sage')
# os.system('mv SturmGraph.sage.py SturmGraph.py')
# from SturmGraph import *

import numpy as np
import networkx as nx
import time
import itertools

############################################################################################################
# Addtion from https://stackoverflow.com/questions/13572559/find-in-python-combinations-of-mutually-exclusive-sets-from-a-lists-elements
# The comb function takes a list of lists and computes all possible pairwise disjoint subsets of length n. I.e. all factors of our graph)
def comb(seq):
    n_vert = max([len(i) for i in seq])
    for n in range(1, n_vert+1):
        for c in itertools.combinations(seq, n): # all combinations of length n
            if len(set.union(*map(set, c))) == sum(len(s) for s in c): # pairwise disjoint?
                yield list(c)
#end addition

############################################################################################################
# The Coefficients function computes all the coefficients of the characteristic polynomial. If the determinant, (a_0),
# is not needed then we can change the "comb" function.

# Needs: networkx and itertools package and the comb function
# Input: a Jacobion of the type sage matrix type
# Output: a list of coefficients sorted as [a_{n-1},..,a_0]
def Coefficients(J):
    J2 = J*J
    n = np.shape(J2)[0]
    coeffs =[0 for i in range(n)]
    G = nx.DiGraph()            #Define our graph
    G.add_nodes_from(np.arange(n))  #add nodes
    for i in np.arange(n):          #add the edges with edge weights
        for j in np.arange(np.shape(J2)[1]):
            if J2[i,j] != 0:
                G.add_edge(j,i,weight=J2[i,j])
    try:        #if the graph has cycles find them
        Cycles = sorted(list(nx.simple_cycles(G)),key=len)  #find cycles and group them according to length
        factors = [[] for i in range(n)]
        for c in comb(Cycles):          #find all factors which is a list (all factors of length k) of lists (the factors) of lists (the elements of the factors)
            factors[len(flatten(c))-1].append(c)
        for i in range(0, n):   #find all coefficients
            for f in factors[i]:  #nested loops through factors to get the factor and add (=the \sum in the paper)
                factor = 1
                for element in f: #loop through a factor to get the edge weights and multiply (=the \sum in the paper)
                    if len(element) == 1: #if the "cycle" is an isolataed vertex
                        factor *= G[element[0]][element[0]].values()[0]
                    else:
                        for k in range(len(element)-1):
                            factor *= G[element[k]][element[k+1]].values()[0]
                        factor *= G[element[len(element)-1]][element[0]].values()[0]
                coeffs[n-i-1] += ((-1)^(i+1+len(f)))*factor     #add them with the prefactor
        coeffs = [c.simplify_full() for c in coeffs]    #find the simplest form for better comparison in test exapmles
        return coeffs
    except:
        print "No cycles found!"
        return 1

############################################################################################################
# The Sturm function computes a generic Sturm chain for a the first derivative of a degree k polynomial
# It substitutes in the desired polynomial coefficients (e.g. as computed with Coefficients)
# It then computes the Sturm coefficients of (x -> infty) and (x = 0)

# Input: k = the degree of the polynomial, coeffs = a list of polynomial coefficients
# Output: a tuple of lists of the (x->infty) and (x=0) Sturm coefficients
def Sturm(k,coeffs):
    a = list(var('a_%d' % i) for i in range(k))
    var('y')
    p = []
    f=(y^k+sum([y^(k-i)*a[k-i] for i in range(1,k+1)])) #Make a generic degree k polynomial of y
    p.append(diff(f,y)) #we want to find the extrema of f, hence the first element in the chain is f'
    p.append(diff(p[0],y)) #start the chain
    for i in range(2,k):
        p.append(-p[i-2].maxima_methods().divide(p[i-1])[1])
    p_low = [p[i].coefficient(y,0) for i in range(len(p))]
    p_up = [p[i].coefficient(y,k-1-i) for i in range(len(p))]
    for i in range(k):      #substitute the parameters
        p_low[i] = p_low[i].subs({a[j]:coeffs[j] for j in range(k)})
        p_up[i] = p_up[i].subs({a[j]:coeffs[j] for j in range(k)})
    return (p_up,p_low)

############################################################################################################
# The SturmDiagram function takes a tuple of Sturm coefficients and an x tuple of maximum x and x resolution and the same for y.
# It computes a phase diagram of the number of sign changes of in the positive orthant of the parameters by substituting
# in the the values of the (x,y) points and computing sigma using the Sigma function

# Needs: The Sigma function
# Input: p = (p_up,p_low), x = (x_max,x_res), y=(y_max,y_res)
# Output: S = a numpy array in which the sigma values are stored

# Caveat: the parameter space needs to be reduced to 2D beforehand, the smallest x,y values will be x_res,y_res
# (i.e. we restrict the parameters to the positive orthant)
def SturmDiagram(p,x,y):
    p_up = p[0] #for readability
    p_low = p[1]
    x_lim = x[0]
    y_lim = y[0]
    x_step = x[1]
    y_step = y[1]
    SturmDiag = np.zeros([int(round(x_lim/x_step))-1,int(round(y_lim/y_step))-1],dtype='int')
    for i in np.arange(x_step,x_lim,x_step): #loop through the points
        for j in np.arange(y_step,y_lim,y_step):
            point = (i,j)
            sigma_up = Sigma(p_up,point)    #at each point compute the sigmas
            sigma_low = Sigma(p_low,point)
            sigma = sigma_low-sigma_up
            SturmDiag[int(round(i/x_step))-1,int(round(j/y_step))-1] = sigma
    return SturmDiag

############################################################################################################
# The PhaseDiagram function takes a Jacobian,a tuple of Sturm coefficients and an x tuple of maximum x and x resolution and the same for y.
# It computes a phase diagram of in the positive orthant of the parameters by substituting
# in the the values of the (x,y) points and computing the number of resonant modes and the stability of the deterministc system

# Needs: The Sigma function
# Input: J = a sage n by n matrix, p = (p_up,p_low), x = (x_max,x_res), y=(y_max,y_res)
# Output: P = a numpy array in which the phases are stored (i.e. -1 = unstable, everything else is the number of stochastic modes)
# Options: Jac = a boolean variable which decides if we want the stability tested or not
#          (i.e. set Jac to False if we know the system is always stable); default = True

# Caveat: the parameter space needs to be reduced to 2D beforehand, the smallest x,y values will be x_res,y_res
# (i.e. we restrict the parameters to the positive orthant)
def PhaseDiagram(J,p,x,y,Jac = True):
    assert type(Jac) is bool, "The optional argument must be boolean!" #check we are dealing with booleans
    p_up = p[0] #for readability
    p_low = p[1]
    x_lim = x[0]
    y_lim = y[0]
    x_step = x[1]
    y_step = y[1]
    PhaseDiag = np.zeros([int(round(x_lim/x_step))-1,int(round(y_lim/y_step))-1],dtype='int')
    if Jac == True: #check the Jac option
        for i in np.arange(x_step,x_lim,x_step): #loop through the array
            for j in np.arange(y_step,y_lim,y_step):
                point = (i,j)
                if np.array([real(J.subs({J.variables()[l]:point[l] for l in range(len(point))}).eigenvalues()[k]) for k in range(J.ncols())]).any() >= 0:
                    PhaseDiag[int(round(i/x_step))-1,int(round(j/y_step))-1] = -1 #the system is unstable
                else:   #if the system is stable then compute the resonant modes
                    sigma_up = Sigma(p_up,point)
                    sigma_low = Sigma(p_low,point)
                    sigma = sigma_low-sigma_up
                    PhaseDiag[int(round(i/x_step))-1,int(round(j/y_step))-1] = ceil(float(sigma)/2) #only the ceiling determines the number of modes
    else: #same as above, but we do not want the stability checked
        for i in np.arange(x_step,x_lim,x_step):
            for j in np.arange(y_step,y_lim,y_step):
                point = (i,j)
                sigma_up = Sigma(p_up,point)
                sigma_low = Sigma(p_low,point)
                sigma = sigma_low-sigma_up
                PhaseDiag[int(round(i/x_step))-1,int(round(j/y_step))-1] = ceil(float(sigma)/2)
    return PhaseDiag

############################################################################################################
# The function Sturm2Phase takes a Sturm diagram and converts it to a phase Phase diagram by adding information
# about the stability and it converts the sigmas to the number of modes.

# Input: S = the Sturm diagram, J = a sage n by n matrix, x = (x_max,x_res), y=(y_max,y_res)
# Output: P = a numpy array in which the phases are stored (i.e. -1 = unstable, everything else is the number of stochastic modes)
# Options: Jac = a boolean variable which decides if we want the stability tested or not
#          (i.e. set Jac to False if we know the system is always stable); default = True

# Caveat: the parameter space needs to be reduced to 2D beforehand, the smallest x,y values will be x_res,y_res
# (i.e. we restrict the parameters to the positive orthant)
def Sturm2Phase(S,J,x,y, Jac=True):
    assert type(Jac) is bool, "The optional argument must be boolean!" #check we are dealing with booleans
    x_lim = x[0] #for readability
    y_lim = y[0]
    x_step = x[1]
    y_step = y[1]
    if Jac == True: #if we want the stability tested
        for i in np.arange(x_step,x_lim,x_step):
            for j in np.arange(y_step,y_lim,y_step):
                point = (i,j)
                if np.array([real(J.subs({J.variables()[l]:point[l] for l in range(len(point))}).eigenvalues()[k]) for k in range(J.ncols())]).any() >= 0:
                    S[int(round(i/x_step))-1,int(round(j/y_step))-1] = -1 #system is unstable
                else: #if the system is stable compute the modes
                    S[int(round(i/x_step))-1,int(round(j/y_step))-1] = ceil(float(S[int(round(i/x_step))-1,int(round(j/y_step))-1])/2) #ceil makes the difference
    else: #same as above, but we do not want the stability checked
        for i in np.arange(x_step,x_lim,x_step):
            for j in np.arange(y_step,y_lim,y_step):
                point = (i,j)
                S[int(round(i/x_step))-1,int(round(j/y_step))-1] = ceil(float(S[int(round(i/x_step))-1,int(round(j/y_step))-1])/2)
    return S

############################################################################################################
# The Sigma function cpmputes the number of sign changes for a given set ouf Sturm coefficients.

# Input: p = a list of Sturm coefficients, point = (x,y), a point in the plane
# Output: sigma, an integer
def Sigma(p,point):
    sigma = 0
    p_point = [p[i].subs({p[i].variables()[j]:point[j] for j in range(len(p[i].variables()))}) for i in range(len(p))] #substitute the point
    for i in range(len(p_point)):
        p_point[i] = float(p_point[i])
    p_point = np.array(p_point,dtype='float') #convert to munpy array of floats
    p_point_non_zero = np.array([p_point[abs(p_point) > 10^(-20)]],dtype='float').flatten() #find the non-zero points within some tolerance
    for i in range(len(p_point_non_zero)-1): #iterate through the chain to find the sign changes and record
        sigma = sigma + int(abs(np.sign((np.sign(p_point_non_zero[i+1])-np.sign(p_point_non_zero[i])))))
    return int(sigma)

############################################################################################################
# The SigmaArray function computes the number of sign changes outputting an array
# This function computes the SturmDiag more slowly than the sigma function, hence it is not up-to-date
# NOT RECOMMENDED
def SigmaArray(p,x_lim,y_lim):
    Sigma = 0
    x_step = 0.01
    y_step = 0.01
    F = np.zeros([len(np.arange(x_step,x_lim,x_step)),len(np.arange(y_step,y_lim,y_step)),len(p)])
    for i in np.arange(x_step,x_lim,x_step):
        for j in np.arange(y_step,y_lim,y_step):
            point = (i,j)
            F[int(round(i/x_step))-1,int(round(j/y_step))-1,:] = np.sign([p[k].subs({p[k].variables()[l]:point[l] for l in range(len(p[k].variables()))}) for k in range(len(p))])
    if F.any()==0:
        print "Warning: You managed to hit a root locus. Some of your sigmas may not be accurate!"
    for i in range(len(p)-1):
        Sigma = Sigma + abs(np.sign(F[:,:,i]-F[:,:,i+1]))
    return Sigma

############################################################################################################
# The ParamTest function takes a Sturm chain, a Jacobian and a point to find its phase

# Input: p = (p_up,p_low), J = a sage n x n matrix
# Output: prints to screen of some information with the option to get the values
# Options: Jac = check for stability if True, vals = return a list of eigenvalues, the sign changes, the stocahstic modes if true
def ParamTest(p,J,x,Jac=True, vals=True):
    assert type(Jac) is bool, "The last two arguments must be boolean!" #assert we are dealing with booleans
    assert type(vals) is bool, "The last two arguments must be boolean!"
    params = list(J.variables()) ##detect the parameters
    if np.array([real(J.subs({params[i]:x[i] for i in range(len(x))}).eigenvalues()[j]) for j in range(J.ncols())]).all() < 0:
        print "Stable"
        print "Number of stochastic modes:", ceil((Sigma(p[1],x)-Sigma(p[0],x))/2)
        print "Number of extrema:", Sigma(p[1],x)-Sigma(p[0],x)
    elif np.array([real(J.subs({params[i]:x[i] for i in range(len(x))}).eigenvalues()[j]) for j in range(J.ncols())]).any() == 0 and np.array([imaginary(J.subs({params[i]:x[i] for i in range(len(x))}).eigenvalues()[j]) for j in range(J.ncols())]).any() != 0:
        print "Deterministic Oscillations"
    else:
        print "Unstable"
    if vals==True: #return the values if needed for further computation
        return [J.subs({params[i]:x[i] for i in range(len(x))}).eigenvalues()], Sigma(p[1],x)-Sigma(p[0],x), ceil((Sigma(p[1],x)-Sigma(p[0],x))/2)

############################################################################################################
############################################################################################################
if __name__ == "__main__":
    ###############
    # Brusselator #
    ###############

    print "Brusselator"

    #prepare the Jacobian
    var('A, B')
    J = matrix([[B-1,A^2],[-B,-A^2]])

    #Compute the Sturm chain
    start = time.time()
    p = Sturm(2,Coefficients(J))
    end = time.time()
    print "Time to find the Sturm coefficients:", end-start

    #Compute the Sturm diagram
    start = time.time()
    S = SturmDiagram(p,(2,0.1),(5,0.1))
    show(matrix_plot(S))
    end = time.time()
    print "Time elapsed numerical Sturm:", end-start

    #Convert to Phase diagram (this is faster than PhaseDiagram)
    start = time.time()
    P = Sturm2Phase(S,J,(2,0.1),(5,0.1))
    show(matrix_plot(P))
    end = time.time()
    print "Time elapsed numerical Phase:", end-start

    #Plot the symbolically calculated region for confirmation
    plot = region_plot(A^2*(A^2-2*B)+(B-1)^2<0,(A,0.1,2),(B,0.1,5))
    show(plot)

    ############################################################################################################
    ############################################################################################################

    ##########
    #  k = 3 #
    ##########

    print "Autocatalytic k=3"

    #prepare the system
    var('x,y,a,b,r,x1,x2,x3,a0,a1,a2,a3')
    Eq1 = r*x1*(x3-x2) + a*(1-x1-x2-x3) -b*x1
    Eq2 = r*x2*(x1-x3) + a*(1-x1-x2-x3) -b*x2
    Eq3 = r*x3*(x2-x1) + a*(1-x1-x2-x3) -b*x3

    J = jacobian([Eq1,Eq2,Eq3],(x1,x2,x3))
    x = a/(b+3*a)

    #Compute the Sturm chain
    start = time.time()
    p = Sturm(3,Coefficients(J.substitute(x1=x,x2=x,x3=x).substitute(b=a)))
    end = time.time()
    print "Time to find the Sturm coefficients:", end-start

    #Compute the Sturm diagram
    start = time.time()
    S = SturmDiagram(p,(1,0.01),(1,0.01))
    show(matrix_plot(S))
    end = time.time()
    print "Time elapsed numerical Sturm:", end-start

    #Convert to Phase diagram (this is faster than PhaseDiagram)
    start = time.time()
    P = Sturm2Phase(S,J,(1,0.01),(1,0.01))
    show(matrix_plot(P))
    end = time.time()
    print "Time elapsed numerical Phase:", end-start

    #check qepcad is installed
    if is_package_installed('qepcad'):
        # Simplify the two extrema region symbolically using cylindrical algebraic decomposition; up to three species this is fast
        start = time.time()
        qf = qepcad_formula
        F = qf.and_(p[1][0]>0,p[1][1]<0,p[1][2]>0,p[0][2]>0)
        print qepcad(F)
        end = time.time()
        print "Time elapsed symoblic:", end-start

        #plot it; this is ugly and needs interpretation
        plot1 = region_plot(3*r^4-480*r^2*a^2+2816*a^4>0,(a,0,0.1),(r,0,0.1))
        plot2 = region_plot(r^2-48*a^2>0,(a,0,0.1),(r,0,0.1))
        plot = plot1+plot2
        show(plot1)
        show(plot2)
        show(plot)

    ############################################################################################################
    ############################################################################################################

    ###########
    #   k=4   #
    ###########

    print "Autocatalytic k=4"

    #prepare the system
    var('x,y,a,b,r,x1,x2,x3,x4')

    Eq1 = r*x1*(x4-x2) + a*(1-x1-x2-x3-x4) -b*x1
    Eq2 = r*x2*(x1-x3) + a*(1-x1-x2-x3-x4) -b*x2
    Eq3 = r*x3*(x2-x4) + a*(1-x1-x2-x3-x4) -b*x3
    Eq4 = r*x4*(x3-x1) + a*(1-x1-x2-x3-x4) -b*x4

    J = jacobian([Eq1,Eq2,Eq3,Eq4],(x1,x2,x3,x4))

    x = a/(b+4*a)

    #Compute the Sturm chain
    start = time.time()
    p = Sturm(4,Coefficients(J.substitute(x1=x,x2=x,x3=x,x4=x).substitute(b=a)))
    end = time.time()
    print "Time to find the Sturm coefficients:", end-start

    #Compute the Sturm diagram
    start = time.time()
    S = SturmDiagram(p,(0.5,0.01),(0.5,0.01))
    show(matrix_plot(S))
    end = time.time()
    print "Time elapsed numerical Sturm:", end-start

    #Convert to Phase diagram (this is faster than PhaseDiagram)
    start = time.time()
    P = Sturm2Phase(S,J,(0.5,0.01),(0.5,0.01))
    show(matrix_plot(P))
    end = time.time()
    print "Time elapsed numerical Phase:", end-start
